# Supplementary material for: New species and host records of New World, mostly Neotropical, opiine Braconidae (Hymenoptera) reared from flower-infesting, stem-galling, and stem-mining Tephritidae (Diptera)
Source: Zookeys. 2013 Nov 13;(349):11–72. doi: 10.3897/zookeys.349.5914 (PMC3837405; doi:10.3897/zookeys.349.5914)
Supplement: XML Treatment for Doryctobracon [file zookeys.349.5914-treatment1.xml]

<!DOCTYPE tp:taxon-treatment
  PUBLIC "-//TaxonX//DTD Taxonomic Treatment Publishing DTD v0 20100105//EN" "tax-treatment-NSO.dtd">
<tp:taxon-treatment xmlns:tp="http://www.plazi.org/taxpub"><tp:treatment-meta><mixed-citation publication-type="journal"><person-group><name><surname>Wharton</surname><given-names>Robert</given-names></name><name><surname>Norrbom</surname><given-names>Allen L.</given-names></name></person-group><article-title>New species and host records of New World, mostly Neotropical, opiine Braconidae (Hymenoptera) reared from flower-infesting, stem-galling, and stem-mining Tephritidae (Diptera)</article-title><source>Zookeys</source><day>13</day><month>11</month><year>2013</year><volume>2013</volume><issue>349</issue><fpage>11</fpage><lpage>72</lpage><pub-id pub-id-type="doi">10.3897/zookeys.349.5914</pub-id></mixed-citation></tp:treatment-meta><tp:nomenclature><tp:taxon-name>
                            <tp:taxon-name-part taxon-name-part-type="genus">Doryctobracon</tp:taxon-name-part>
                            <object-id xmlns:xlink="http://www.w3.org/1999/xlink" xlink:type="simple">http://species-id.net/wiki/Doryctobracon</object-id>
                        </tp:taxon-name><tp:taxon-authority>Enderlein</tp:taxon-authority><tp:nomenclature-citation-list><tp:nomenclature-citation><tp:taxon-name>Doryctobracon</tp:taxon-name><comment> Enderlein, 1920: 144. Type species: <italic><tp:taxon-name>Doryctobracon conjungens</tp:taxon-name></italic> Enderlein, 1920 [a junior subjective synonym of <italic><tp:taxon-name>Doryctobracon crawfordi</tp:taxon-name></italic> (Viereck, 1911)]. Original designation.</comment></tp:nomenclature-citation><tp:nomenclature-citation><tp:taxon-name>Parachasma</tp:taxon-name><comment><xref ref-type="bibr" rid="B8">Fischer 1967</xref>: 7. Type species: <italic><tp:taxon-name>Opius zeteki</tp:taxon-name></italic> Muesebeck, 1958. Original designation. Synonymized by <xref ref-type="bibr" rid="B13">Fischer (1977</xref>: 949).</comment></tp:nomenclature-citation></tp:nomenclature-citation-list></tp:nomenclature><tp:treatment-sec sec-type="Diagnosis"><title>Diagnosis.</title><p>Mandible without basal lobe ventrally. Labrum varying from almost completely concealed to partially but distinctly exposed ventrad margin of clypeus. Clypeus with ventral margin varying from weakly sinuate, nearly truncate, to strongly sinuate. Malar space distinct, malar sulcus absent. Occipital carina completely absent. First flagellomere equal to or slightly shorter than second, with dense patch of placoid sensilla laterally. Propleuron without oblique carina dorsad propleural flange. Pronotum lacking pronope but sometimes with small median pit adjacent posterior margin. Notauli usually distinctly impressed anteriorly, weak to nearly absent in some species. Supramarginal carina absent. Mesoscutal midpit weak to absent. Precoxal sulcus, sternaulus, and postpectal carina absent. Hind tibia dorsal-posteriorly without basal carina. Tegula overlapping and concealing most of basal wing sclerite. Fore wing stigma broad, distally discrete, with r1 arising near its midpoint; second submarginal cell short; m-cu nearly always (95%) antefurcal to interstitial with respect to 2RS, rarely weakly postfurcal. Hind wing RS absent, at least basally; m-cu long, nearly reaching wing margin, well-pigmented. T1 with deep laterope; dorsope absent. T2 and following terga without sculpture. Ovipositor long, always extending well beyond apex of metasoma.</p><p><bold>Remarks.</bold> Members of this genus are native to the New World and are readily recognized by the combination of a short second submarginal cell (<xref ref-type="fig" rid="F4">Fig. 14</xref>), complete <!--PageBreak-->absence of the occipital carina (<xref ref-type="fig" rid="F1">Fig. 1</xref>), unsculptured notauli, and position of fore wing m-cu relative to 2RS. Species of <italic><tp:taxon-name>Doryctobracon</tp:taxon-name></italic> most closely resemble those species of <italic><tp:taxon-name>Diachasmimorpha</tp:taxon-name></italic> Viereck with reduced occipital carinae but differ primarily in the position of fore wing m-cu, the larger tegula, and the elevated posterior margin of the pronotum dorsally. <xref ref-type="bibr" rid="B13">Fischer (1977)</xref> and <xref ref-type="bibr" rid="B40">Wharton (1997a)</xref> provide redescriptions of <italic><tp:taxon-name>Doryctobracon</tp:taxon-name></italic>. <xref ref-type="bibr" rid="B44">Wharton and Marsh (1978)</xref>, <xref ref-type="bibr" rid="B13">Fischer (1977)</xref> and <xref ref-type="bibr" rid="B47">Wharton and Yoder (2012)</xref> offer keys to species. There are two well-defined species groups based on differences in propodeal sculpture (<xref ref-type="bibr" rid="B40">Wharton 1997a</xref>). Hosts are known for nearly all described species, and all are parasitoids of larval <tp:taxon-name>Tephritidae</tp:taxon-name>, primarily of frugivorous species.</p><fig id="F4" position="float" orientation="portrait"><label>Figures 13–16.</label><caption><p><italic><tp:taxon-name>Doryctobracon anneae</tp:taxon-name></italic> Wharton, sp. n. <bold>13</bold> habitus <bold>14</bold> wings <bold>15</bold> mesoscutum <bold>16</bold> T1.</p></caption><graphic xmlns:xlink="http://www.w3.org/1999/xlink" xlink:href="ZooKeys-349-011-g004.jpg" position="float" orientation="portrait" xlink:type="simple"/></fig></tp:treatment-sec><tp:treatment-sec><!--Section generated to contain objects referenced in tp:taxon-treatment.--><fig id="F1" position="float" orientation="portrait"><label>Figures 1–4.</label><caption><p><tp:taxon-name>Opiinae</tp:taxon-name> spp., occipital and hypostomal carinae. <bold>1</bold> <italic><tp:taxon-name>Doryctobracon crawfordi</tp:taxon-name></italic> (Viereck) showing occipital carina completely absent <bold>2</bold> <italic><tp:taxon-name>Opius peleus</tp:taxon-name></italic> Fischer, showing the two carinae widely separated at mandible <bold>3</bold> <italic><tp:taxon-name>Opius godfrayi</tp:taxon-name></italic> Wharton, sp. n., with both carinae meeting well above base of mandible <bold>4</bold> <italic><tp:taxon-name>Opius nympha</tp:taxon-name></italic> Fischer, similar to <italic><tp:taxon-name>Opius peleus</tp:taxon-name></italic>.</p></caption><graphic xmlns:xlink="http://www.w3.org/1999/xlink" xlink:href="ZooKeys-349-011-g001.jpg" position="float" orientation="portrait" xlink:type="simple"/></fig></tp:treatment-sec><ref-list><ref id="B8"><mixed-citation xmlns:xlink="http://www.w3.org/1999/xlink" xlink:type="simple"><person-group><name name-style="western"><surname>Fischer</surname><given-names>M</given-names></name></person-group> (<year>1967</year>) <article-title>Zusammungfassung der neotropischen Opiinae mit Ausschluss der Gattung <italic>Opius</italic> Wesm. (Hymenoptera, Braconidae).</article-title><source>Beitraege zur Neotropischen Fauna</source><volume>5</volume>: <fpage>1</fpage>-<lpage>21</lpage>. doi: <ext-link ext-link-type="uri" xlink:href="http://dx.doi.org/10.1080/01650526709360393" xlink:type="simple">10.1080/01650526709360393</ext-link></mixed-citation></ref><ref id="B13"><mixed-citation xmlns:xlink="http://www.w3.org/1999/xlink" xlink:type="simple"><person-group><name name-style="western"><surname>Fischer</surname><given-names>M</given-names></name></person-group> (<year>1977</year>) <article-title>Hymenoptera Braconidae (Opiinae II-Amerika).</article-title><source>Das Tierreich</source><volume>96</volume>: <fpage>1</fpage>-<lpage>1001</lpage>.</mixed-citation></ref><ref id="B40"><mixed-citation xmlns:xlink="http://www.w3.org/1999/xlink" xlink:type="simple"><person-group><name name-style="western"><surname>Wharton</surname><given-names>RA</given-names></name></person-group> (<year>1997a</year>) <article-title>Generic relationships of opiine Braconidae (Hymenoptera) parasitic on fruit-infesting Tephritidae (Diptera).</article-title><source>Contributions of the American Entomological Institute</source><volume>30</volume>: <fpage>1</fpage>-<lpage>53</lpage>.</mixed-citation></ref><ref id="B44"><mixed-citation xmlns:xlink="http://www.w3.org/1999/xlink" xlink:type="simple"><person-group><name name-style="western"><surname>Wharton</surname><given-names>RA</given-names></name><name name-style="western"><surname>Marsh</surname><given-names>PM</given-names></name></person-group> (<year>1978</year>) <article-title>New World Opiinae (Hymenoptera: Braconidae) parasitic on Tephritidae (Diptera).</article-title><source>Journal of the Washington Academy of Sciences</source><volume>68</volume>: <fpage>147</fpage>-<lpage>167</lpage>.</mixed-citation></ref><ref id="B47"><mixed-citation xmlns:xlink="http://www.w3.org/1999/xlink" xlink:type="simple"><person-group><name name-style="western"><surname>Wharton</surname><given-names>RA</given-names></name><name name-style="western"><surname>Yoder</surname><given-names>MJ</given-names></name></person-group> (<year>2012</year>) <source>Parasitoids of fruit-infesting Tephritidae.</source><ext-link ext-link-type="uri" xlink:href="http://www.paroffit.org" xlink:type="simple">http://www.paroffit.org</ext-link><comment>[accessed 9.V.2013]</comment></mixed-citation></ref></ref-list></tp:taxon-treatment>
