# Supplementary material for: New species and host records of New World, mostly Neotropical, opiine Braconidae (Hymenoptera) reared from flower-infesting, stem-galling, and stem-mining Tephritidae (Diptera)
Source: Zookeys. 2013 Nov 13;(349):11–72. doi: 10.3897/zookeys.349.5914 (PMC3837405; doi:10.3897/zookeys.349.5914)
Supplement: XML Treatment for Opius danielsae [file zookeys.349.5914-treatment7.xml]

<!DOCTYPE tp:taxon-treatment
  PUBLIC "-//TaxonX//DTD Taxonomic Treatment Publishing DTD v0 20100105//EN" "tax-treatment-NSO.dtd">
<tp:taxon-treatment xmlns:tp="http://www.plazi.org/taxpub"><tp:treatment-meta><mixed-citation publication-type="journal"><person-group><name><surname>Wharton</surname><given-names>Robert</given-names></name><name><surname>Norrbom</surname><given-names>Allen L.</given-names></name></person-group><article-title>New species and host records of New World, mostly Neotropical, opiine Braconidae (Hymenoptera) reared from flower-infesting, stem-galling, and stem-mining Tephritidae (Diptera)</article-title><source>Zookeys</source><day>13</day><month>11</month><year>2013</year><volume>2013</volume><issue>349</issue><fpage>11</fpage><lpage>72</lpage><pub-id pub-id-type="doi">10.3897/zookeys.349.5914</pub-id></mixed-citation></tp:treatment-meta><tp:nomenclature><tp:taxon-name>
                            <tp:taxon-name-part taxon-name-part-type="genus">Opius</tp:taxon-name-part>
                            <tp:taxon-name-part taxon-name-part-type="species">danielsae</tp:taxon-name-part>
                            <object-id xmlns:xlink="http://www.w3.org/1999/xlink" content-type="zoobank" xlink:type="simple">http://zoobank.org/2D3D0B1B-EF0E-4678-BFFD-A6B8DBD849B6</object-id>
                            <object-id xmlns:xlink="http://www.w3.org/1999/xlink" xlink:type="simple">http://species-id.net/wiki/Opius_danielsae</object-id>
                        </tp:taxon-name><tp:taxon-authority>Wharton</tp:taxon-authority><tp:taxon-status xmlns:xlink="http://www.w3.org/1999/xlink" xlink:type="simple">sp. n.</tp:taxon-status><xref ref-type="fig" rid="F3">Figs 10</xref><xref ref-type="fig" rid="F6">, 21</xref><xref ref-type="fig" rid="F12">, 47–50</xref></tp:nomenclature><tp:treatment-sec sec-type="Type locality."><title>Type locality.</title><p>Mexico, Morelos, Lago de Zempoala.</p></tp:treatment-sec><tp:treatment-sec sec-type="Type material"><title>Type material.</title><p>Holotype. Female (UNAM), first label, first line: MEXICO: Morelos second line: Lago de Zempoala third line: 23–25.ix.1991 fourth line: A. L. Norrbom Second label, first line: reared ex capitulum second line: of Dahlia imperialis third line: Roezl (91M16) Third label, first line: reared ex puparium second line: Laksyetsa trinotata third line: (<tp:taxon-name>Tephritidae</tp:taxon-name>) emer. fourth line: viii.1992.</p><p><bold>Paratypes:</bold> 1 male, same data as holotype (USNM). 2 females, 1 male, 1? (still within host puparium), same data as holotype but without emergence date (TAMU, USNM). 1 male, same data as holotype but emerged 21.v.1992 (USNM). 1 female, same data as holotype but emerged vi.1992 (TAMU).</p></tp:treatment-sec><tp:treatment-sec sec-type="Description"><title>Description.</title><p>Temples in dorsal view bulging beyond eyes, not receding. Clypeus 1.65–1.75 × wider than high, distinctly punctate throughout; completely concealing labrum when mandible closed, ventral margin of clypeus evenly convex, slightly overlapping dorsal margin of mandible when mandible closed. Antenna with 39–42 (male) and 37–41 (female) flagellomeres. Malar sulcus narrow, shallow, distinct throughout. <!--PageBreak-->Mesosoma 1.25–1.3 × longer than high. Pronotum laterally with vertical groove usually weakly crenulate dorsally, distinctly crenulate ventrally, varying from smooth to weakly wrinkled medially, not margined anteriorly by carina. Propodeum mostly unsculptured, with small weakly rugulose patch posterior-medially. Fore wing 3RSa 1.7–1.9 × longer than sinuate 2RS; (RS+M)a very weakly sinuate, nearly straight. T1 2.0–2.15 (male) and 2.2–2.35 (female) × wider at apex than at base, 0.9–1.15 × as long as apical width; smooth, unsculptured basally, variously striate to strigose over apical 0.7: often weaker medially, sometimes mostly smooth; dorsal carina low, not distinctly elevated basally, weakening to absent or nearly so over apical 0.6. Ovipositor (total length) 3.1–3.2 × longer than mesosoma; ovipositor sheath 2.4–2.6 × longer than mesosoma. Head mostly black above, including at least dorsal 0.5 of occiput, dark color extending <!--PageBreak-->between and below antennae to cover middle of face with median dark brown spot, the spot slightly larger in female than male, usually extending narrowly to epistomal sulcus; remainder of face, orbit dorsally, lower occiput, and almost entire gena yellow fading to white on lower gena and malar region; orbital ring interrupted above antennal torulus by narrow black band extending laterally from frons; clypeus, mandible except dark apical teeth, and remaining mouthparts white to very pale yellow. Mesosoma black to dark red-brown except as follows: propleuron dark brown to variously infumate dorsally, white to pale yellow ventrally in female, pale throughout in male; tegula and basal wing sclerite pale white; axilla and most of mesoscutum orange with broad, median black band over anterior 0.6–0.7, band faded to dark orange in one specimen, anterior part of black band sometimes absent on anterior declivity, small black spot also present along lateral margin between posterior end of tegula and axilla; metanotum usually with margins at least partly yellow-brown; pleuron on each side between fore and mesocoxal cavities variably marked with orange. T1 black, T2 and anterior portion of T3 usually reddish brown with narrow yellow lateral margins, two specimens with T2 and T3 mostly or entirely yellow; T4–T7 and T3 posteriorly yellow with narrow hyaline margin posteriorly, rarely with narrow, dark brown transverse bands. Fore and mid tibiae and all femora pale yellow; hind tibia varying from almost completely brown to mostly yellow with at least basal 0.2 and apical 0.4 posteriorly brown, usually darker posteriorly than anteriorly. Body length 3.4–4.2 mm; wing length 4.5–4.8 mm (male), 4.25–4.45 mm (female); mesosoma length 1.55–1.6 mm (male), 1.3–1.5 mm (female). Otherwise having all the characteristics described above for the <italic>baderae</italic> species group.</p><fig id="F6" position="float" orientation="portrait"><label>Figures 21–24.</label><caption><p><italic><tp:taxon-name>Opius</tp:taxon-name></italic> spp., habitus. <bold>21</bold> <italic><tp:taxon-name>Opius danielsae</tp:taxon-name></italic> Wharton, sp. n. <bold>22</bold> <italic><tp:taxon-name>Opius gabriellae</tp:taxon-name></italic> Wharton, sp. n. <bold>23</bold> <italic><tp:taxon-name>Opius godfrayi</tp:taxon-name></italic> Wharton, sp. n. <bold>24</bold> <italic><tp:taxon-name>Opius marshi</tp:taxon-name></italic> Wharton, sp. n.</p></caption><graphic xmlns:xlink="http://www.w3.org/1999/xlink" xlink:href="ZooKeys-349-011-g006.jpg" position="float" orientation="portrait" xlink:type="simple"/></fig></tp:treatment-sec><tp:treatment-sec sec-type="Diagnosis"><title>Diagnosis.</title><p>This species is very similar to the distinctly darker <italic><tp:taxon-name>Opius zacapuensis</tp:taxon-name></italic> from Michoacan and the smaller-bodied <italic><tp:taxon-name>Opius gabriellae</tp:taxon-name></italic> described below. In all three of these species, the head is distinctively patterned, with frons, vertex, and upper occiput dark, face with a median infumate spot, remainder pale, including a pale orbital ring interrupted by a dark bar extending from mid frons to eye. Females and most males of <italic><tp:taxon-name>Opius danielsae</tp:taxon-name></italic> lack dark transverse bars on the metasomal segments, unlike individuals of the other two species. The lateral mesoscutal lobes are dark brown to black in <italic><tp:taxon-name>Opius zacapuensis</tp:taxon-name></italic> but orange in <italic><tp:taxon-name>Opius danielsae</tp:taxon-name></italic> and <italic><tp:taxon-name>Opius gabriellae</tp:taxon-name></italic>.</p></tp:treatment-sec><tp:treatment-sec sec-type="Biology"><title>Biology.</title><p>Data on the host fly and host plant (including images of the latter) are published in <xref ref-type="bibr" rid="B24">Norrbom et al. (2010)</xref>, where <italic><tp:taxon-name>Laksyetsa</tp:taxon-name></italic> Foote is treated as a junior subjective synonym of <italic><tp:taxon-name>Paracantha</tp:taxon-name></italic> Coquillett. The host for <italic><tp:taxon-name>Opius danielsae</tp:taxon-name></italic> is therefore <italic><tp:taxon-name>Paracantha trinotata</tp:taxon-name></italic> (Foote). Parasitism of <italic><tp:taxon-name>Paracantha trinotata</tp:taxon-name></italic> by <italic><tp:taxon-name>Opius danielsae</tp:taxon-name></italic> was 17.9% for this sample. Several of the <italic><tp:taxon-name>Paracantha</tp:taxon-name></italic> puparia from which these wasps emerged are card mounted on separate pins. The host plant, <italic><tp:taxon-name>Dahlia imperialis</tp:taxon-name></italic>, is a member of the <tp:taxon-name>Asteraceae</tp:taxon-name>.</p><p>Two distinctly different opiines were reared from this sample of <italic><tp:taxon-name>Dahlia imperialis</tp:taxon-name></italic> flower heads, with <italic><tp:taxon-name>Doryctobracon anneae</tp:taxon-name></italic> reared only from <italic><tp:taxon-name>Gymnocarena mexicana</tp:taxon-name></italic> and <italic><tp:taxon-name>Opius danielsae</tp:taxon-name></italic> reared only from <italic><tp:taxon-name>Paracantha trinotata</tp:taxon-name></italic>. The puparia of the two tephritids are distinctly different in color and texture, allowing reliable segregation prior to emergence of flies and wasps. One sample of the same plant species from the same general locality but two years earlier yielded three specimens of a third species of <tp:taxon-name>Opiinae</tp:taxon-name>, but without specific host associations. This wasp is described below as <italic><tp:taxon-name>Opius yoderi</tp:taxon-name></italic>.</p><!--PageBreak--></tp:treatment-sec><tp:treatment-sec sec-type="Etymology"><title>Etymology.</title><p>This species is named for Sophia Daniels, without whose inspiration this work could not have been completed.</p></tp:treatment-sec><tp:treatment-sec sec-type="Remarks"><title>Remarks.</title><p>The seven specimens reared from this sample were fairly similar in color pattern, providing a basis for assessing inter- vs intraspecific patterns for the opiines described here. Females from this sample were slightly smaller than males, with T1 also broader apically than in males. The middle of the face was noticeably bulging in some specimens and barely so in others, independent of sex.</p></tp:treatment-sec><tp:treatment-sec><!--Section generated to contain objects referenced in tp:taxon-treatment.--><fig id="F3" position="float" orientation="portrait"><label>Figures 9–12.</label><caption><p><tp:taxon-name>Opiinae</tp:taxon-name> spp. <bold>9</bold> <italic><tp:taxon-name>Opius peleus</tp:taxon-name></italic> Fischer,propodeum and T1 without dorsope <bold>10</bold> <italic><tp:taxon-name>Opius danielsae</tp:taxon-name></italic> Wharton, sp. n., propodeum <bold>11</bold> <italic><tp:taxon-name>Doryctobracon anneae</tp:taxon-name></italic> Wharton, sp. n., with dark mesosoma <bold>12</bold> <italic><tp:taxon-name>Doryctobracon anneae</tp:taxon-name></italic>, propodeum.</p></caption><graphic xmlns:xlink="http://www.w3.org/1999/xlink" xlink:href="ZooKeys-349-011-g003.jpg" position="float" orientation="portrait" xlink:type="simple"/></fig><fig id="F12" position="float" orientation="portrait"><label>Figures 47–50.</label><caption><p><italic><tp:taxon-name>Opius danielsae</tp:taxon-name></italic> Wharton, sp. n. <bold>47</bold> face, anterior view <bold>48</bold> head, lateral view <bold>49</bold> dorsal habitus <bold>50</bold> wings.</p></caption><graphic xmlns:xlink="http://www.w3.org/1999/xlink" xlink:href="ZooKeys-349-011-g012.jpg" position="float" orientation="portrait" xlink:type="simple"/></fig></tp:treatment-sec><ref-list><ref id="B24"><mixed-citation xmlns:xlink="http://www.w3.org/1999/xlink" xlink:type="simple"><person-group><name name-style="western"><surname>Norrbom</surname><given-names>AL</given-names></name></person-group> (<year>2010</year>) <chapter-title>Tephritidae (fruit flies, moscas de frutas).</chapter-title> In: <person-group><name name-style="western"><surname>Brown</surname><given-names>BV</given-names></name><name name-style="western"><surname>Borkent</surname><given-names>A</given-names></name><name name-style="western"><surname>Cumming</surname><given-names>JM</given-names></name><name name-style="western"><surname>Wood</surname><given-names>DM</given-names></name><name name-style="western"><surname>Woodley</surname><given-names>NE</given-names></name><name name-style="western"><surname>Zumbado</surname><given-names>MA</given-names></name></person-group> (<role>Eds</role>) <article-title>Manual of Central American Diptera</article-title>, volume <volume>2</volume>. <publisher-name>NRC Research Press</publisher-name>, <publisher-loc>Ottawa</publisher-loc>,  <fpage>909</fpage>-<lpage>954</lpage>.</mixed-citation></ref></ref-list></tp:taxon-treatment>
