# Supplementary material for: New species and host records of New World, mostly Neotropical, opiine Braconidae (Hymenoptera) reared from flower-infesting, stem-galling, and stem-mining Tephritidae (Diptera)
Source: Zookeys. 2013 Nov 13;(349):11–72. doi: 10.3897/zookeys.349.5914 (PMC3837405; doi:10.3897/zookeys.349.5914)
Supplement: XML Treatment for Opius nympha [file zookeys.349.5914-treatment12.xml]

<!DOCTYPE tp:taxon-treatment
  PUBLIC "-//TaxonX//DTD Taxonomic Treatment Publishing DTD v0 20100105//EN" "tax-treatment-NSO.dtd">
<tp:taxon-treatment xmlns:tp="http://www.plazi.org/taxpub"><tp:treatment-meta><mixed-citation publication-type="journal"><person-group><name><surname>Wharton</surname><given-names>Robert</given-names></name><name><surname>Norrbom</surname><given-names>Allen L.</given-names></name></person-group><article-title>New species and host records of New World, mostly Neotropical, opiine Braconidae (Hymenoptera) reared from flower-infesting, stem-galling, and stem-mining Tephritidae (Diptera)</article-title><source>Zookeys</source><day>13</day><month>11</month><year>2013</year><volume>2013</volume><issue>349</issue><fpage>11</fpage><lpage>72</lpage><pub-id pub-id-type="doi">10.3897/zookeys.349.5914</pub-id></mixed-citation></tp:treatment-meta><tp:nomenclature><tp:taxon-name>
                            <tp:taxon-name-part taxon-name-part-type="genus">Opius</tp:taxon-name-part>
                            <tp:taxon-name-part taxon-name-part-type="species">nympha</tp:taxon-name-part>
                            <object-id xmlns:xlink="http://www.w3.org/1999/xlink" xlink:type="simple">http://species-id.net/wiki/Opius_nympha</object-id>
                        </tp:taxon-name><tp:taxon-authority>Fischer</tp:taxon-authority><xref ref-type="fig" rid="F1">Figs 4</xref><xref ref-type="fig" rid="F7">, 26</xref><xref ref-type="fig" rid="F17">, 67–70</xref><tp:nomenclature-citation-list><tp:nomenclature-citation><tp:taxon-name>Opius nympha</tp:taxon-name><comment> Fischer, 1968: 34–35, 40–41 (key), 111–113 (description). Holotype female in CNC (examined).</comment></tp:nomenclature-citation><tp:nomenclature-citation><tp:taxon-name>Opius nympha</tp:taxon-name><comment>: <xref ref-type="bibr" rid="B11">Fischer 1971</xref>: 92 (catalog).</comment></tp:nomenclature-citation><tp:nomenclature-citation><tp:taxon-name>Opius (Thoracosema) nympha</tp:taxon-name><comment>: <xref ref-type="bibr" rid="B13">Fischer 1977</xref>: 409–410, 436–437 (key, redescription); <xref ref-type="bibr" rid="B50">Yu et al. 2005</xref>, <xref ref-type="bibr" rid="B51">2012</xref> (electronic catalogs).</comment></tp:nomenclature-citation></tp:nomenclature-citation-list></tp:nomenclature><tp:treatment-sec sec-type="Type locality"><title>Type locality.</title><p>Mexico, Mexico, Toluca.</p><!--PageBreak--></tp:treatment-sec><tp:treatment-sec sec-type="Type material"><title>Type material.</title><p>Holotype. Female (CNC), first label, first line: Toluca, 10 Mi. E., second line: 8900’, Mexico, Mex., third line: 31–VII–1958, fourth line: J. G. Chillcott.</p></tp:treatment-sec><tp:treatment-sec sec-type="Other specimens examined"><title>Other specimens examined.</title><p>Mexico: 5 females, 10 males, Distrito Federal, Rt. 95 between Km 42 and 43, 1 km N La Cima, 8.viii.1989, A.L. Norrbom, reared ex. <italic><tp:taxon-name>Paroxyna</tp:taxon-name></italic> from flowers of <italic><tp:taxon-name>Senecio sanguisorbae</tp:taxon-name></italic> DC. (89M3) (TAMU, USNM); 2 females, 4 males, same host and host plant data but Morelos, Parque Lago de Zempoala, 9–11.viii.1989, A.L. Norrbom (89M9) (TAMU, USNM); 5 females, 5 males, same locality and collector but 23–25.ix.1991, reared ex. <italic><tp:taxon-name>Paroxyna</tp:taxon-name></italic> sp. from capitulae of <italic><tp:taxon-name>Roldana lineolata</tp:taxon-name></italic> (DC.) H. Rob. &amp; Brettell (91M11) (TAMU, USNM); 2 females, Mexico, Rt. 890 Km 9 area, 6 km W Lago Zempoala, 2.x.1991, A.L. Norrbom, reared ex. <italic><tp:taxon-name>Paroxyna</tp:taxon-name></italic> sp. from capitulae of <italic><tp:taxon-name>Senecio iodanthus</tp:taxon-name></italic> Greenm. (91M33) (TAMU, USNM); 2 females, Mexico, Parque Popo Izta, Rt. 451 (Amecameca Cholula), Km 17.6, 13.viii.1989, A.L. Norrbom; reared ex. <italic><tp:taxon-name>Paroxyna</tp:taxon-name></italic> from stems of <italic><tp:taxon-name>Barkleyanthussalicifolius</tp:taxon-name></italic> (Kunth) H. Rob. &amp; Brettell (89M1) (TAMU, USNM).</p></tp:treatment-sec><tp:treatment-sec sec-type="Diagnosis"><title>Diagnosis.</title><p>Temple narrow, eye about 2.0–2.5 × longer than temple in both dorsal and lateral view. Clypeus somewhat crescentic, ventral margin weakly protruding in lateral view, sharp, truncate medially, curving ventrally near lateral margins; labrum broadly exposed. Malar space about as long as basal width of mandible, malar sulcus complete, deeply incised throughout. Occipital carina widely absent dorsally, the gap greater than distance between eyes in dorsal view, carina present, well developed laterally, widely separated from hypostomal carina at base of mandible. Antenna with 20–21 (female) and 22–24 (male) flagellomeres. Pronotum dorsally narrow, with median pit; laterally without vertical carina adjacent median vertical groove. Mesoscutum with deep, vertical anterior declivity; notaulus a short, deep impression barely extending posteriorly beyond anterior declivity, continuing to posterior margin of mesoscutum only as a narrow band of setae, disc of mesoscutum otherwise bare, without midpit posteriorly; supramarginal carina well-developed. Precoxal sulcus short, not extending to anterior or posterior margins of mesopleuron, nearly always (95%) crenulate. Propodeum largely smooth, polished, with some rugulose sculpture medially adjacent posterior margin; setose laterally. Hind tibia without basal carina. Fore wing stigma wedge-shaped, gradually merging with R1 distally, r arising from basal 0.25; 3RSa 1.6–1.95 (female) and 1.5–1.85 (male) × longer than 2RS; m-cu distinctly postfurcal; 2CUb arising distinctly below middle of distal margin of 1st subdiscal cell. Hind wing RS absent; m-cu present, extending 0.3–0.5 distance to wing margin as a crease, usually weakly pigmented basally. T1 with laterope but without dorsope; dorsal carinae distinct to level of spiracle, nearly absent posteriorly, not reaching posterior margin, rugulose to nearly smooth between carinae. T2 and following without sculpture. Ovipositor (total length) 1.4 × longer than mesosoma; ovipositor sheath 0.9 × length of mesosoma. Color: head yellow, usually with faint infumate spots around dark ocellar triangle and posteriorad middle of eye; meso- and metasoma dark brown with T2+3, small spot surrounding propodeal spiracle, and some to all of pronotum laterally yellow; male often with yellow markings on mesopleuron, sometimes extensively; wings hyaline.</p><!--PageBreak--></tp:treatment-sec><tp:treatment-sec sec-type="Biology"><title>Biology.</title><p>All of the specimens were reared from species of the tephritid genus <italic><tp:taxon-name>Campiglossa</tp:taxon-name></italic> (currently treated as a senior synonym of <italic><tp:taxon-name>Paroxyna</tp:taxon-name></italic>, the genus name indicated on the labels as noted above under specimens examined). The vast majority of the specimens were reared from flower heads, but two of the specimens were from stems containing flies of this genus. Wasps and flies were reared from four species of <tp:taxon-name>Asteraceae</tp:taxon-name>, representing three or four closely related genera [<italic><tp:taxon-name>Senecio sanguisorbae</tp:taxon-name></italic> (DC.) C. Jeffrey is also known as <italic><tp:taxon-name>Packera sanguisorbae</tp:taxon-name></italic> (DC.) C. Jeffrey]. Plant host names are given in the materials examined section. One of the samples yielded 28 flies and 5 braconids (15% parasitism by <italic><tp:taxon-name>Opius nympha</tp:taxon-name></italic>).</p></tp:treatment-sec><tp:treatment-sec sec-type="Remarks"><title>Remarks.</title><p><xref ref-type="bibr" rid="B9">Fischer (1968</xref>, <xref ref-type="bibr" rid="B13">1977</xref>) provides a detailed description and keys for this species, all in German. The above diagnosis is intended primarily to highlight features useful for separating <!--PageBreak--><italic><tp:taxon-name>Opius nympha</tp:taxon-name></italic> from the other species of <italic><tp:taxon-name>Opius</tp:taxon-name></italic> s.l. treated here. This species is readily distinguished from members of the <italic>baderae</italic>, <italic>godfrayi</italic>, and <italic>pipitae</italic> species groups by the distinctly lower position of 2CUb arising from the distal side of the 1st subdiscal cell. From the remaining species of <italic><tp:taxon-name>Opius</tp:taxon-name></italic> described or otherwise treated in this publication, O.  <italic>nympha</italic> can be differentiated by the absence of a mesoscutal midpit, the presence of a weakly sculptured precoxal sulcus, and the lack of rugose or carinate sculpture medially on the propodeum.</p><p><xref ref-type="bibr" rid="B13">Fischer (1977)</xref> placed <italic><tp:taxon-name>Opius nympha</tp:taxon-name></italic> in the subgenus <italic><tp:taxon-name>Thoracosema</tp:taxon-name></italic> Fischer, characterized by reduced propodeal sculpture. The precoxal sulcus is very weakly sculptured in a few of the specimens, and these would likely run instead to <italic><tp:taxon-name>Phaedrotoma</tp:taxon-name></italic> in <xref ref-type="bibr" rid="B13">Fischer (1977)</xref>. <italic><tp:taxon-name>Opius nympha</tp:taxon-name></italic> also superficially resembles species in the Old World genus <italic><tp:taxon-name>Psyttalia</tp:taxon-name></italic> Walker, but differs in such characteristics as the lack of propodeal carinae medially and the presence of a hind wing m-cu in addition to lacking a short T2.</p><p>All of the specimens listed in the material examined section appear to represent a single species, with color and sculptural variation as great within each series as it is among the different series. However, there are an additional six specimens from Costa Rica and one from Guatemala (all USNM, all reared from <italic><tp:taxon-name>Campiglossa</tp:taxon-name></italic>) that appear to represent one or more species. They differ slightly from <italic><tp:taxon-name>Opius nympha</tp:taxon-name></italic> in having an extensively rugose propodeum and very slightly longer ovipositor, but because of the sculptured propodeum they would not be placed in the same subgenus as <italic><tp:taxon-name>Opius nympha</tp:taxon-name></italic> in the classification of <xref ref-type="bibr" rid="B12">Fischer (1972</xref>, <xref ref-type="bibr" rid="B13">1977</xref>). The morphological variation in the material at hand thus suggests that <italic><tp:taxon-name>Opius nympha</tp:taxon-name></italic> is likely to be just one of several closely related species specializing on <italic><tp:taxon-name>Campiglossa</tp:taxon-name></italic>. Determining whether other members of this group are described or undescribed will require extensive comparisons across several large subgenera in <xref ref-type="bibr" rid="B12">Fischer’s (1972</xref>, <xref ref-type="bibr" rid="B13">1977</xref>) classification, the only one providing extensive keys for Neotropical species.</p></tp:treatment-sec><tp:treatment-sec><!--Section generated to contain objects referenced in tp:taxon-treatment.--><fig id="F1" position="float" orientation="portrait"><label>Figures 1–4.</label><caption><p><tp:taxon-name>Opiinae</tp:taxon-name> spp., occipital and hypostomal carinae. <bold>1</bold> <italic><tp:taxon-name>Doryctobracon crawfordi</tp:taxon-name></italic> (Viereck) showing occipital carina completely absent <bold>2</bold> <italic><tp:taxon-name>Opius peleus</tp:taxon-name></italic> Fischer, showing the two carinae widely separated at mandible <bold>3</bold> <italic><tp:taxon-name>Opius godfrayi</tp:taxon-name></italic> Wharton, sp. n., with both carinae meeting well above base of mandible <bold>4</bold> <italic><tp:taxon-name>Opius nympha</tp:taxon-name></italic> Fischer, similar to <italic><tp:taxon-name>Opius peleus</tp:taxon-name></italic>.</p></caption><graphic xmlns:xlink="http://www.w3.org/1999/xlink" xlink:href="ZooKeys-349-011-g001.jpg" position="float" orientation="portrait" xlink:type="simple"/></fig><fig id="F7" position="float" orientation="portrait"><label>Figures 25–28.</label><caption><p><italic><tp:taxon-name>Opius</tp:taxon-name></italic> spp., habitus. <bold>25</bold> <italic><tp:taxon-name>Opius nablus</tp:taxon-name></italic> Wharton, sp. n. <bold>26</bold> <italic><tp:taxon-name>Opius nympha</tp:taxon-name></italic> Fischer <bold>27</bold> <italic><tp:taxon-name>Opius peleus</tp:taxon-name></italic> Fischer <bold>28</bold> <italic><tp:taxon-name>Opius pipitae</tp:taxon-name></italic> Wharton, sp. n.</p></caption><graphic xmlns:xlink="http://www.w3.org/1999/xlink" xlink:href="ZooKeys-349-011-g007.jpg" position="float" orientation="portrait" xlink:type="simple"/></fig><fig id="F17" position="float" orientation="portrait"><label>Figures 67–70.</label><caption><p><italic><tp:taxon-name>Opius nympha</tp:taxon-name></italic> Fischer. <bold>67</bold> face, anterior view <bold>68</bold> head and mesosoma, lateral view <bold>69</bold> dorsal habitus <bold>70</bold> wings.</p></caption><graphic xmlns:xlink="http://www.w3.org/1999/xlink" xlink:href="ZooKeys-349-011-g017.jpg" position="float" orientation="portrait" xlink:type="simple"/></fig></tp:treatment-sec><ref-list><ref id="B11"><mixed-citation xmlns:xlink="http://www.w3.org/1999/xlink" xlink:type="simple"><person-group><name name-style="western"><surname>Fischer</surname><given-names>M</given-names></name></person-group> (<year>1971</year>) <source>Index of Entomophagous Insects.</source><publisher-name>Hymenoptera Braconidae. World Opiinae. Le François</publisher-name>, <publisher-loc>Paris</publisher-loc>, <lpage>189</lpage> pp.</mixed-citation></ref><ref id="B13"><mixed-citation xmlns:xlink="http://www.w3.org/1999/xlink" xlink:type="simple"><person-group><name name-style="western"><surname>Fischer</surname><given-names>M</given-names></name></person-group> (<year>1977</year>) <article-title>Hymenoptera Braconidae (Opiinae II-Amerika).</article-title><source>Das Tierreich</source><volume>96</volume>: <fpage>1</fpage>-<lpage>1001</lpage>.</mixed-citation></ref><ref id="B50"><mixed-citation xmlns:xlink="http://www.w3.org/1999/xlink" xlink:type="simple"><person-group><name name-style="western"><surname>Yu</surname><given-names>DS</given-names></name><name name-style="western"><surname>Van Achterberg</surname><given-names>K</given-names></name><name name-style="western"><surname>Horstmann</surname><given-names>K</given-names></name></person-group> (<year>2005</year>) <source>World Ichneumonoidea 2004. Taxonomy, biology, morphology and distribution. Taxapad 2005. CD/DVD. Taxapad, Vancouver</source>, <ext-link ext-link-type="uri" xlink:href="http://www.taxapad.com" xlink:type="simple">www.taxapad.com</ext-link></mixed-citation></ref><ref id="B51"><mixed-citation xmlns:xlink="http://www.w3.org/1999/xlink" xlink:type="simple"><person-group><name name-style="western"><surname>Yu</surname><given-names>DSK</given-names></name><name name-style="western"><surname>Van Achterberg</surname><given-names>C</given-names></name><name name-style="western"><surname>Horstmann</surname><given-names>K</given-names></name></person-group> (<year>2012</year>) <source>Taxapad 2012 - World Ichneumonoidea 2011. Taxonomy, biology, morphology and distribution. On USB Flash drive. <ext-link ext-link-type="uri" xlink:href="http://www.taxapad.com" xlink:type="simple">www.taxapad.com</ext-link>, Ontario.</source></mixed-citation></ref><ref id="B9"><mixed-citation xmlns:xlink="http://www.w3.org/1999/xlink" xlink:type="simple"><person-group><name name-style="western"><surname>Fischer</surname><given-names>M</given-names></name></person-group> (<year>1968</year>) <article-title>Die neotropischen Genus <italic>Opius</italic>-Arten der Sektion C (Hymenoptera, Braconidae).</article-title><source>Polskie Pismo Entomologiczne</source><volume>38</volume>: <fpage>33</fpage>-<lpage>139</lpage>.</mixed-citation></ref><ref id="B12"><mixed-citation xmlns:xlink="http://www.w3.org/1999/xlink" xlink:type="simple"><person-group><name name-style="western"><surname>Fischer</surname><given-names>M</given-names></name></person-group> (<year>1972</year>) <article-title>Hymenoptera Braconidae (Opiinae I).</article-title><source>Das Tierreich</source><volume>91</volume>: <fpage>1</fpage>-<lpage>620</lpage>.</mixed-citation></ref></ref-list></tp:taxon-treatment>
