# Supplementary material for: New species and host records of New World, mostly Neotropical, opiine Braconidae (Hymenoptera) reared from flower-infesting, stem-galling, and stem-mining Tephritidae (Diptera)
Source: Zookeys. 2013 Nov 13;(349):11–72. doi: 10.3897/zookeys.349.5914 (PMC3837405; doi:10.3897/zookeys.349.5914)
Supplement: XML Treatment for Opius peleus [file zookeys.349.5914-treatment13.xml]

<!DOCTYPE tp:taxon-treatment
  PUBLIC "-//TaxonX//DTD Taxonomic Treatment Publishing DTD v0 20100105//EN" "tax-treatment-NSO.dtd">
<tp:taxon-treatment xmlns:tp="http://www.plazi.org/taxpub"><tp:treatment-meta><mixed-citation publication-type="journal"><person-group><name><surname>Wharton</surname><given-names>Robert</given-names></name><name><surname>Norrbom</surname><given-names>Allen L.</given-names></name></person-group><article-title>New species and host records of New World, mostly Neotropical, opiine Braconidae (Hymenoptera) reared from flower-infesting, stem-galling, and stem-mining Tephritidae (Diptera)</article-title><source>Zookeys</source><day>13</day><month>11</month><year>2013</year><volume>2013</volume><issue>349</issue><fpage>11</fpage><lpage>72</lpage><pub-id pub-id-type="doi">10.3897/zookeys.349.5914</pub-id></mixed-citation></tp:treatment-meta><tp:nomenclature><tp:taxon-name>
                            <tp:taxon-name-part taxon-name-part-type="genus">Opius</tp:taxon-name-part>
                            <tp:taxon-name-part taxon-name-part-type="species">peleus</tp:taxon-name-part>
                            <object-id xmlns:xlink="http://www.w3.org/1999/xlink" xlink:type="simple">http://species-id.net/wiki/Opius_peleus</object-id>
                        </tp:taxon-name><tp:taxon-authority>Fischer</tp:taxon-authority><xref ref-type="fig" rid="F1">Figs 2</xref><xref ref-type="fig" rid="F3">, 9</xref><xref ref-type="fig" rid="F7">, 27</xref><xref ref-type="fig" rid="F18">, 71–74</xref><tp:nomenclature-citation-list><tp:nomenclature-citation><tp:taxon-name>Opius peleus</tp:taxon-name><comment> Fischer, 1970: 802–804. Holotype male in AEIC (examined).</comment></tp:nomenclature-citation><tp:nomenclature-citation><tp:taxon-name>Opius peleus</tp:taxon-name><comment>: <xref ref-type="bibr" rid="B21">Marsh 1974</xref>: 287 (synonymy); <xref ref-type="bibr" rid="B22">Marsh 1979</xref>: 210 (catalog).</comment></tp:nomenclature-citation><tp:nomenclature-citation><tp:taxon-name>Opius (Merotrachys) peleus</tp:taxon-name><comment>: <xref ref-type="bibr" rid="B13">Fischer 1977</xref>: 655, 695–697 (key, redescription); <xref ref-type="bibr" rid="B14">Fischer 1979</xref>: 264 (key); <xref ref-type="bibr" rid="B50">Yu et al. 2005</xref>, <xref ref-type="bibr" rid="B51">2012</xref> (electronic catalogs).</comment></tp:nomenclature-citation><tp:nomenclature-citation><tp:taxon-name>Opius telephosi</tp:taxon-name><comment> Fischer, 1970: 812–815. Synonymized by <xref ref-type="bibr" rid="B21">Marsh (1974</xref>: 287).</comment></tp:nomenclature-citation></tp:nomenclature-citation-list></tp:nomenclature><tp:treatment-sec sec-type="Type locality"><title>Type locality.</title><p>USA, South Carolina, Pickens County, Wattacoo.</p></tp:treatment-sec><tp:treatment-sec sec-type="Type material"><title>Type material.</title><p>Holotype. Male (AEIC), data label, first line: Wattacoo, Pickens Co., S. C. second line: V. 27. 61 third line: G. F. Townes.</p></tp:treatment-sec><tp:treatment-sec sec-type="Other specimens examined"><title>Other specimens examined.</title><p>5 females, 2 males, USA: Tennessee, Blount Co., Great Smoky Mountains National Park, Abrams Creek Campground, 3.xi.2003, G.J. Steck &amp; B.D. Sutton, reared ex. <!--PageBreak--><italic><tp:taxon-name>Strauzia intermedia</tp:taxon-name></italic> from root mines of <italic><tp:taxon-name>Rudbeckia laciniata</tp:taxon-name></italic> (FSCA, TAMU); 1 female, same data except 7.viii.2002; 1 female, same data except 5.iii.2004 (FSCA).</p></tp:treatment-sec><tp:treatment-sec sec-type="Diagnosis"><title>Diagnosis.</title><p>Temple relatively broad, eye about 1.75–2.1 (female) and 1.35–1.6 (male) × longer than temple in lateral view, 1.1–1.3 × longer than temple in dorsal view. Clypeus hemispherical, ventral margin weakly protruding in lateral view, sharp, truncate; mandibles deflected, labrum broadly exposed. Malar space almost as long as basal width of mandible, malar sulcus complete, deeply incised throughout. Mandible broadening basal-ventrally, but without distinctly delineated basal lobe or tooth. Face variable in sculpture, minimally with strigose band along inner margin of eyes. Occipital carina absent dorsally, the gap less than distance between eyes in dorsal view, carina present and well developed laterally, widely separated from hypostomal carina at base of mandible. Antenna with 43–47 (45 in holotype) flagellomeres, apical <!--PageBreak-->flagellomere long and conical. Pronotum dorsally narrow, with median pit; laterally with vertical carina adjacent median vertical groove usually present on ventral 0.3; crenulate along posterior margin, medially varying adjacent the margin from largely smooth to extensively rugulose. Mesoscutum with deep, strongly sloping anterior declivity; notaulus a short, very deep impression barely extending posteriorly beyond anterior declivity; disc of mesoscutum largely bare, without midpit posteriorly; supramarginal carina absent, but base of notaulus rugulose. Precoxal sulcus usually distinct as a broad, shallow, impression, short, not extending to anterior or posterior margins of mesopleuron, always unsculptured; mesopleural fovea crenulate along entire posterior margin of mesopleuron. Propodeum rugulose throughout, short median carina sometimes distinct basally. Hind tibia without basal carina. Fore wing stigma broad, wedge-shaped, relatively discrete distally, r arising from middle; 3RSa 1.3–1.45 × longer than 2RS; m-cu usually interstitial, varying from very weakly antefurcal to weakly postfurcal; 2CUb arising distinctly anteriorad middle of distal margin of 1st subdiscal cell. Hind wing RS largely spectral, weakly pigmented basally; m-cu present as a spectral vein extending nearly to wing margin. T1 with broad, deep laterope but without dorsope; dorsal carinae strongly elevated basally, converging to form a deep basal depression, absent posteriorly beyond spiracle; T1 rugose over posterior 0.5. T2 usually with trace of weakly rugulose sculpture, sculpture sometimes not apparent. Ovipositor (total length) 1.4–1.5 × longer than mesosoma; ovipositor sheath 0.9 × length of mesosoma. Color:  dark brown to black; mandible reddish yellow to yellow with apical teeth black; scape, pedicel, remaining mouthparts, legs, and usually T2, 3, 7, 8 yellow; wings hyaline.</p></tp:treatment-sec><tp:treatment-sec sec-type="Biology"><title>Biology.</title><p>All of the specimens were reared from the tephritid <italic><tp:taxon-name>Strauzia intermedia</tp:taxon-name></italic> (Loew) collected from root mines of <italic><tp:taxon-name>Rudbeckia laciniata</tp:taxon-name></italic> L.</p></tp:treatment-sec><tp:treatment-sec sec-type="Remarks"><title>Remarks.</title><p><xref ref-type="bibr" rid="B10">Fischer (1970</xref>, <xref ref-type="bibr" rid="B13">1977</xref>) provides a detailed description and keys for this species, all in German. The above diagnosis is intended primarily to highlight features useful for separating <italic><tp:taxon-name>Opius peleus</tp:taxon-name></italic> from the other species of <italic><tp:taxon-name>Opius</tp:taxon-name></italic> s.l. treated here. This species is readily distinguished from <italic><tp:taxon-name>Opius nympha</tp:taxon-name></italic>, <italic><tp:taxon-name>Opius taramegillae</tp:taxon-name></italic>, and members of the <italic>baderae</italic>, <italic>godfrayi</italic>, and <italic>pipitae</italic> species groups by the presence of extensive sculpturing on the propodeum. <italic><tp:taxon-name>Opius yoderi</tp:taxon-name></italic>, the only other species described here with an extensively sculptured propodeum, has a densely furry mesoscutum (<xref ref-type="fig" rid="F22">Fig. 89</xref>).</p><p><xref ref-type="bibr" rid="B13">Fischer (1977)</xref> placed <italic><tp:taxon-name>Opius peleus</tp:taxon-name></italic> in the genus <italic><tp:taxon-name>Merotrachys</tp:taxon-name></italic>, which he defined in part by the presence of sculpture on the second metasomal tergum. In the holotype, the striate sculpture on T2 is more distinct than in the specimens reared from <italic><tp:taxon-name>Strauzia</tp:taxon-name></italic> in Tennessee. Sculpture is variable in the Tennessee specimens, with some individuals exhibiting virtually no obvious sculpture while others are weakly striate or punctato-striate. In either case, the sculpture in <italic><tp:taxon-name>Opius peleus</tp:taxon-name></italic> is distinctly different from that found in members of the <italic>ingenticornis</italic> species group, most of which have previously been included in <italic><tp:taxon-name>Merotrachys</tp:taxon-name></italic> (<xref ref-type="bibr" rid="B45">Wharton et al. 2013</xref>). <italic><tp:taxon-name>Opius peleus</tp:taxon-name></italic> also lacks the large pronope and complete dorsal carinae on T1 characteristic of members of the <italic>ingenticornis</italic> group.</p><!--PageBreak--><p><italic><tp:taxon-name>Opius peleus</tp:taxon-name></italic> is very similar to <italic><tp:taxon-name>Opius antrimensis</tp:taxon-name></italic> Fischer but the latter is only 0.5–0.7 × the size of <italic><tp:taxon-name>Opius peleus</tp:taxon-name></italic>. Details of the facial sculpture, which <xref ref-type="bibr" rid="B13">Fischer (1977</xref>, <xref ref-type="bibr" rid="B14">1979</xref>) emphasized as diagnostic for <italic><tp:taxon-name>Opius peleus</tp:taxon-name></italic> in his keys, are difficult to discern in the holotype and only known specimen of <italic><tp:taxon-name>Opius antrimensis</tp:taxon-name></italic>. The similarity between these two species suggests the possibility that <italic><tp:taxon-name>Opius antrimensis</tp:taxon-name></italic> also attacks tephritids or other maggots feeding in roots or lower portions of stems.</p></tp:treatment-sec><tp:treatment-sec><!--Section generated to contain objects referenced in tp:taxon-treatment.--><fig id="F1" position="float" orientation="portrait"><label>Figures 1–4.</label><caption><p><tp:taxon-name>Opiinae</tp:taxon-name> spp., occipital and hypostomal carinae. <bold>1</bold> <italic><tp:taxon-name>Doryctobracon crawfordi</tp:taxon-name></italic> (Viereck) showing occipital carina completely absent <bold>2</bold> <italic><tp:taxon-name>Opius peleus</tp:taxon-name></italic> Fischer, showing the two carinae widely separated at mandible <bold>3</bold> <italic><tp:taxon-name>Opius godfrayi</tp:taxon-name></italic> Wharton, sp. n., with both carinae meeting well above base of mandible <bold>4</bold> <italic><tp:taxon-name>Opius nympha</tp:taxon-name></italic> Fischer, similar to <italic><tp:taxon-name>Opius peleus</tp:taxon-name></italic>.</p></caption><graphic xmlns:xlink="http://www.w3.org/1999/xlink" xlink:href="ZooKeys-349-011-g001.jpg" position="float" orientation="portrait" xlink:type="simple"/></fig><fig id="F3" position="float" orientation="portrait"><label>Figures 9–12.</label><caption><p><tp:taxon-name>Opiinae</tp:taxon-name> spp. <bold>9</bold> <italic><tp:taxon-name>Opius peleus</tp:taxon-name></italic> Fischer,propodeum and T1 without dorsope <bold>10</bold> <italic><tp:taxon-name>Opius danielsae</tp:taxon-name></italic> Wharton, sp. n., propodeum <bold>11</bold> <italic><tp:taxon-name>Doryctobracon anneae</tp:taxon-name></italic> Wharton, sp. n., with dark mesosoma <bold>12</bold> <italic><tp:taxon-name>Doryctobracon anneae</tp:taxon-name></italic>, propodeum.</p></caption><graphic xmlns:xlink="http://www.w3.org/1999/xlink" xlink:href="ZooKeys-349-011-g003.jpg" position="float" orientation="portrait" xlink:type="simple"/></fig><fig id="F7" position="float" orientation="portrait"><label>Figures 25–28.</label><caption><p><italic><tp:taxon-name>Opius</tp:taxon-name></italic> spp., habitus. <bold>25</bold> <italic><tp:taxon-name>Opius nablus</tp:taxon-name></italic> Wharton, sp. n. <bold>26</bold> <italic><tp:taxon-name>Opius nympha</tp:taxon-name></italic> Fischer <bold>27</bold> <italic><tp:taxon-name>Opius peleus</tp:taxon-name></italic> Fischer <bold>28</bold> <italic><tp:taxon-name>Opius pipitae</tp:taxon-name></italic> Wharton, sp. n.</p></caption><graphic xmlns:xlink="http://www.w3.org/1999/xlink" xlink:href="ZooKeys-349-011-g007.jpg" position="float" orientation="portrait" xlink:type="simple"/></fig><fig id="F18" position="float" orientation="portrait"><label>Figures 71–74.</label><caption><p><italic><tp:taxon-name>Opius peleus</tp:taxon-name></italic> Fischer. <bold>71</bold> face, anterior view <bold>72</bold> head, lateral view <bold>73</bold> mesoscutum, dorsal view <bold>74</bold> wings.</p></caption><graphic xmlns:xlink="http://www.w3.org/1999/xlink" xlink:href="ZooKeys-349-011-g018.jpg" position="float" orientation="portrait" xlink:type="simple"/></fig><fig id="F22" position="float" orientation="portrait"><label>Figures 87–90.</label><caption><p><italic><tp:taxon-name>Opius yoderi</tp:taxon-name></italic> Wharton, sp. n. <bold>87</bold> face, anterior view <bold>88</bold> head and mesosoma, lateral view <bold>89</bold> dorsal-oblique habitus <bold>90</bold> wings.</p></caption><graphic xmlns:xlink="http://www.w3.org/1999/xlink" xlink:href="ZooKeys-349-011-g022.jpg" position="float" orientation="portrait" xlink:type="simple"/></fig></tp:treatment-sec><ref-list><ref id="B21"><mixed-citation xmlns:xlink="http://www.w3.org/1999/xlink" xlink:type="simple"><person-group><name name-style="western"><surname>Marsh</surname><given-names>PM</given-names></name></person-group> (<year>1974</year>) <article-title>New combinations and new synonyms in North American Braconidae (Hymenoptera).</article-title><source>Proceedings of the Entomological Society of Washington</source><volume>76</volume>: <fpage>285</fpage>-<lpage>289</lpage>.</mixed-citation></ref><ref id="B22"><mixed-citation xmlns:xlink="http://www.w3.org/1999/xlink" xlink:type="simple"><person-group><name name-style="western"><surname>Marsh</surname><given-names>PM</given-names></name></person-group> (<year>1979</year>) <chapter-title>Family Braconidae.</chapter-title> In: <person-group><name name-style="western"><surname>Krombein</surname><given-names>KV</given-names></name><name name-style="western"><surname>Hurd</surname><given-names>PD</given-names></name><name name-style="western"><surname>Smith</surname><given-names>DR</given-names></name><name name-style="western"><surname>Burks</surname><given-names>BD</given-names></name></person-group> (<role>Eds</role>) <article-title>Catalog of Hymenoptera in America North of Mexico</article-title> Volume <volume>1</volume>. <publisher-name>Smithsonian Institution Press</publisher-name>, <publisher-loc>Washington, D.C.</publisher-loc>, <fpage>144</fpage>-<lpage>295</lpage>.</mixed-citation></ref><ref id="B13"><mixed-citation xmlns:xlink="http://www.w3.org/1999/xlink" xlink:type="simple"><person-group><name name-style="western"><surname>Fischer</surname><given-names>M</given-names></name></person-group> (<year>1977</year>) <article-title>Hymenoptera Braconidae (Opiinae II-Amerika).</article-title><source>Das Tierreich</source><volume>96</volume>: <fpage>1</fpage>-<lpage>1001</lpage>.</mixed-citation></ref><ref id="B14"><mixed-citation xmlns:xlink="http://www.w3.org/1999/xlink" xlink:type="simple"><person-group><name name-style="western"><surname>Fischer</surname><given-names>M</given-names></name></person-group> (<year>1979</year>) <article-title>Zur Kenntnis der Artenvielfalt bei den Opiinen-Wespen in der neotropischen Region (Hymenoptera, Braconidae, Opiinae).</article-title><source>Polskie Pismo Entomologiczne</source><volume>49</volume>: <fpage>227</fpage>–<lpage>297</lpage>.</mixed-citation></ref><ref id="B50"><mixed-citation xmlns:xlink="http://www.w3.org/1999/xlink" xlink:type="simple"><person-group><name name-style="western"><surname>Yu</surname><given-names>DS</given-names></name><name name-style="western"><surname>Van Achterberg</surname><given-names>K</given-names></name><name name-style="western"><surname>Horstmann</surname><given-names>K</given-names></name></person-group> (<year>2005</year>) <source>World Ichneumonoidea 2004. Taxonomy, biology, morphology and distribution. Taxapad 2005. CD/DVD. Taxapad, Vancouver</source>, <ext-link ext-link-type="uri" xlink:href="http://www.taxapad.com" xlink:type="simple">www.taxapad.com</ext-link></mixed-citation></ref><ref id="B51"><mixed-citation xmlns:xlink="http://www.w3.org/1999/xlink" xlink:type="simple"><person-group><name name-style="western"><surname>Yu</surname><given-names>DSK</given-names></name><name name-style="western"><surname>Van Achterberg</surname><given-names>C</given-names></name><name name-style="western"><surname>Horstmann</surname><given-names>K</given-names></name></person-group> (<year>2012</year>) <source>Taxapad 2012 - World Ichneumonoidea 2011. Taxonomy, biology, morphology and distribution. On USB Flash drive. <ext-link ext-link-type="uri" xlink:href="http://www.taxapad.com" xlink:type="simple">www.taxapad.com</ext-link>, Ontario.</source></mixed-citation></ref><ref id="B10"><mixed-citation xmlns:xlink="http://www.w3.org/1999/xlink" xlink:type="simple"><person-group><name name-style="western"><surname>Fischer</surname><given-names>M</given-names></name></person-group> (<year>1970</year>) <article-title>Nearktische Opiinae aus der Sammlung Townes (Hymenoptera, Braconidae).</article-title><source>Polskie Pismo Entomologiczne</source><volume>40</volume>: <fpage>763</fpage>-<lpage>827</lpage>.</mixed-citation></ref><ref id="B45"><mixed-citation xmlns:xlink="http://www.w3.org/1999/xlink" xlink:type="simple"><person-group><name name-style="western"><surname>Wharton</surname><given-names>RA</given-names></name><name name-style="western"><surname>Daniels</surname><given-names>S</given-names></name><name name-style="western"><surname>Shirley</surname><given-names>X</given-names></name><name name-style="western"><surname>Restuccia</surname><given-names>D</given-names></name></person-group> (<year>2013</year>) <article-title>An opiine Braconidae (Hymenoptera) reared from Richardiidae (Diptera) and recognition of a new species group of <italic>Opius</italic> s. l.</article-title><source>ZooKeys</source><volume>289</volume>: <fpage>65</fpage>-<lpage>101</lpage>. doi: <ext-link ext-link-type="uri" xlink:href="http://dx.doi.org/10.3897/zookeys.289.4900" xlink:type="simple">10.3897/zookeys.289.4900</ext-link></mixed-citation></ref></ref-list></tp:taxon-treatment>
