# Supplementary material for: New species and host records of New World, mostly Neotropical, opiine Braconidae (Hymenoptera) reared from flower-infesting, stem-galling, and stem-mining Tephritidae (Diptera)
Source: Zookeys. 2013 Nov 13;(349):11–72. doi: 10.3897/zookeys.349.5914 (PMC3837405; doi:10.3897/zookeys.349.5914)
Supplement: XML Treatment for Opius yoderi [file zookeys.349.5914-treatment17.xml]

<!DOCTYPE tp:taxon-treatment
  PUBLIC "-//TaxonX//DTD Taxonomic Treatment Publishing DTD v0 20100105//EN" "tax-treatment-NSO.dtd">
<tp:taxon-treatment xmlns:tp="http://www.plazi.org/taxpub"><tp:treatment-meta><mixed-citation publication-type="journal"><person-group><name><surname>Wharton</surname><given-names>Robert</given-names></name><name><surname>Norrbom</surname><given-names>Allen L.</given-names></name></person-group><article-title>New species and host records of New World, mostly Neotropical, opiine Braconidae (Hymenoptera) reared from flower-infesting, stem-galling, and stem-mining Tephritidae (Diptera)</article-title><source>Zookeys</source><day>13</day><month>11</month><year>2013</year><volume>2013</volume><issue>349</issue><fpage>11</fpage><lpage>72</lpage><pub-id pub-id-type="doi">10.3897/zookeys.349.5914</pub-id></mixed-citation></tp:treatment-meta><tp:nomenclature><tp:taxon-name>
                            <tp:taxon-name-part taxon-name-part-type="genus">Opius</tp:taxon-name-part>
                            <tp:taxon-name-part taxon-name-part-type="species">yoderi</tp:taxon-name-part>
                            <object-id xmlns:xlink="http://www.w3.org/1999/xlink" content-type="zoobank" xlink:type="simple">http://zoobank.org/F210B1D0-8399-4D6D-9EA0-B797AA7FA946</object-id>
                            <object-id xmlns:xlink="http://www.w3.org/1999/xlink" xlink:type="simple">http://species-id.net/wiki/Opius_yoderi</object-id>
                        </tp:taxon-name><tp:taxon-authority>Wharton</tp:taxon-authority><tp:taxon-status xmlns:xlink="http://www.w3.org/1999/xlink" xlink:type="simple">sp. n.</tp:taxon-status><xref ref-type="fig" rid="F8">Figs 31</xref><xref ref-type="fig" rid="F22">, 87–90</xref></tp:nomenclature><tp:treatment-sec sec-type="Type locality"><title>Type locality.</title><p>Mexico, Morelos, Parque Lago de Zempoala.</p></tp:treatment-sec><tp:treatment-sec sec-type="Type material"><title>Type material.</title><p>Holotype. Female (UNAM), first label, first line: MEXICO: Morelos, Parque second line: Lag. de Zempoala, clear- third line: ing at entrance, 9–11. fourth line: VIII.1989, A.L.Norrbom Second label, first line: reared ex. flowers second line: <italic><tp:taxon-name>Dahlia imperialis</tp:taxon-name></italic> third line: Roezl. ex Ort. (89M12) Third label, first line: ALN second line: 39.</p><p><bold>Paratypes:</bold> 2 females, same data as holotype (USNM, TAMU).</p></tp:treatment-sec><tp:treatment-sec sec-type="Description"><title>Description.</title><!--PageBreak--><p><italic>Female</italic>. Eyes in dorsal view very slightly bulging beyond temples, temples very weakly receding; eye about 1.5–1.7 × longer than temple in dorsal view; 2.3–2.5 × longer than temple in lateral view. Face and vertex moderately to densely setose; frons bare. Clypeus tall, somewhat oval, 1.3 × broader than tall, ventral margin not protruding in lateral view, without horn or spine-like protrusions, sharp, convex in anterior view; labrum completely concealed. Malar space about equal to basal width of mandible, malar sulcus weak, not deeply incised. Mandible with dorsal margin not deflected, without basal lobe ventrally, apical teeth not twisted. Occipital carina absent middorsally, widely separated from hypostomal carina at base of mandible. Antenna with 19–21 flagellomeres; first flagellomere about 2.5–3.0 × longer than wide, 1.05–1.25 × length of second. Maxillary palp shorter than height of head. Mesosoma 1.4 × longer than high, 1.95 × longer than wide, 1.4 × higher than wide. Pronotum dorsally narrow, with large pronope; laterally bare, polished, with well-developed vertical carina all along anterior margin of median vertical groove. Mesoscutum with anterior declivity about as in <italic>taramegillae</italic>; notaulus and supramarginal carina completely absent; mesoscutum completely, uniformly densely covered with short, white, mostly decumbent setae; midpit absent. Precoxal sulcus distinctly though shallowly impressed, unsculptured; extending from anterior margin in two specimens, confined to middle 0.3 of mesopleuron in third specimen, never reaching base of coxa. Metapleuron unsculptured medially, sparsely setose; median pit adjacent anterior margin and dorsal pit at posterior margin both relatively small, not connected by deep sulcus. Propodeal spiracle closer to anterior than posterior margin; propodeum sparsely setose, densely granular-rugulose throughout. Hind tibia without basal carina. Fore wing stigma narrowly wedge-shaped, merging imperceptibly with R1 distally, r arising from basal 0.3; 3RSa 1.4–1.5 × longer than 2RS, 2nd submarginal cell very strongly narrowing distally; 3RSb bowed, extending nearly to apex of wing; m-cu very widely antefurcal; 2CUb arising distinctly below middle of distal margin of 1st subdiscal cell, 1st subdiscal cell open apically, 2cu-a completely absent; 1cu-a weakly postfurcal; distance between anal vein and ventral wing margin slightly less than width of anal vein. Hind wing with RS and 2M equally developed as very weakly pigmented creases extending to wing margin, m-cu slightly weaker, extending at least 0.5 distance to wing margin. S1 short but visible, 0.15–0.2 × length of T1; T1 with laterope but without dorsope; largely smooth basally, striate over posterior 0.7; dorsal carinae distinct basally on either side of broad, shallow basal depression, usually extending nearly to posterior margin, less distinct posteriorly amongst striate sculpture; T1 0.9–1.1 × longer than apical width; apex 2.1–2.25 × wider than base. T2 and following terga unsculptured. Ovipositor (total length) approximately 0.8–0.9 × length of mesosoma; ovipositor sheath approximately 0.3–0.4 × length of mesosoma. Color: Dark brown, T2+3 light brown, tegula, clypeus, ventral margin of face from anterior tentorial pit through lower part of malar space, mandible (except apical teeth), palps, and most of legs yellow to very pale yellow; tarsi and apical 0.3–0.4 of hind tibia variously brown; wings hyaline. Body length 1.8–2.4 mm; wing length 2.6–2.7 mm; mesosoma length 0.95–0.75 mm.</p><!--PageBreak--></tp:treatment-sec><tp:treatment-sec sec-type="Diagnosis"><title>Diagnosis.</title><p><italic><tp:taxon-name>Opius yoderi</tp:taxon-name></italic> is readily differentiated from all other species treated here by the combination of widely antefurcal fore wing m-cu and densely setose mesoscutum. <italic><tp:taxon-name>Opius taramegillae</tp:taxon-name></italic> also has a densely setose mesoscutum but has a long, deep midpit that is lacking in <italic><tp:taxon-name>Opius yoderi</tp:taxon-name></italic>. <italic><tp:taxon-name>Opius yoderi</tp:taxon-name></italic> has a shorter, broader T1 than <italic><tp:taxon-name>Opius simplex</tp:taxon-name></italic> Fischer from Costa Rica and <italic><tp:taxon-name>Opius columbicus</tp:taxon-name></italic> Fischer from Colombia, the two previously described species that it most closely resembles. Further, T1–3 are darker in <italic><tp:taxon-name>Opius yoderi</tp:taxon-name></italic> than in <italic><tp:taxon-name>Opius simplex</tp:taxon-name></italic> and the second submarginal cell is more strongly narrowed distally in <italic><tp:taxon-name>Opius yoderi</tp:taxon-name></italic> than in <italic><tp:taxon-name>Opius columbicus</tp:taxon-name></italic>.</p></tp:treatment-sec><tp:treatment-sec sec-type="Biology"><title>Biology.</title><p>All members of the type series were reared from flowers of the asteracean <italic><tp:taxon-name>Dahlia imperialis</tp:taxon-name></italic> but no flies were reared from this sample. Flowers of this same plant, collected from the same general locality two years later, yielded two different opiines: <italic><tp:taxon-name>Doryctobracon anneae</tp:taxon-name></italic> and <italic><tp:taxon-name>Opius danielsae</tp:taxon-name></italic>, reared from the tephritids <italic><tp:taxon-name>Gymnocarena mexicana</tp:taxon-name></italic> and <italic><tp:taxon-name>Paracantha trinotata</tp:taxon-name></italic> respectively. These flies and wasps are significantly larger than <italic><tp:taxon-name>Opius yoderi</tp:taxon-name></italic>, and we predict a smaller tephritid is more likely the host to this particular wasp.</p></tp:treatment-sec><tp:treatment-sec sec-type="Etymology"><title>Etymology.</title><p>This species is named for Matt Yoder for his contributions to databasing in general and more specifically for considerable facilitation of the work done here and for related contributions to biodiversity of parasitic <tp:taxon-name>Hymenoptera</tp:taxon-name>.</p></tp:treatment-sec><tp:treatment-sec sec-type="Remarks"><title>Remarks.</title><p>This species runs to <italic><tp:taxon-name>Opius (Opius)</tp:taxon-name></italic> in the keys and classification of <xref ref-type="bibr" rid="B13">Fischer (1977</xref>, <xref ref-type="bibr" rid="B15">1983</xref>) due to the concealed labrum and absence of a mesoscutal midpit and absence of a sculptured precoxal sulcus. Alternatively, <italic><tp:taxon-name>Opius yoderi</tp:taxon-name></italic> would be placed in <italic><tp:taxon-name>Phaedrotoma</tp:taxon-name></italic> in the classification of <xref ref-type="bibr" rid="B20">Li et al. (2013)</xref>, though with minor difficulty since the venation is more similar to that of <italic><tp:taxon-name>Rhogadopsis</tp:taxon-name></italic>. <xref ref-type="bibr" rid="B17">Fischer (1999)</xref> presented a revised classification, including the description of a new genus, <italic><tp:taxon-name>Neotropopius</tp:taxon-name></italic> Fischer. Only one species has ever been included in <italic><tp:taxon-name>Neotropopius</tp:taxon-name></italic>, the type species, <italic><tp:taxon-name>Neotropopius hirtithorax</tp:taxon-name></italic> Fischer. <italic><tp:taxon-name>Opius yoderi</tp:taxon-name></italic> fits the characterization of <italic><tp:taxon-name>Neotropopius</tp:taxon-name></italic> presented by <xref ref-type="bibr" rid="B17">Fischer (1999)</xref>. <italic><tp:taxon-name>Neotropopius</tp:taxon-name></italic> was treated as a synonym of <italic><tp:taxon-name>Phaedrotoma</tp:taxon-name></italic> by <xref ref-type="bibr" rid="B20">Li et al. (2013)</xref> even though the presence of a median keel on the propodeum of the type species would seem to argue for a placement in <italic><tp:taxon-name>Rhogadopsis</tp:taxon-name></italic>.</p><p>The type series of <italic><tp:taxon-name>Opius yoderi</tp:taxon-name></italic> is somewhat variable in features such as the length of the precoxal sulcus and the shape and sculpture of T1. The holotype also has slightly more extensive pale coloration on the lower face and malar space than in the paratypes.</p><fig id="F9" position="float" orientation="portrait"><label>Figures 33–36.</label><caption><p><italic><tp:taxon-name>Opius baderae</tp:taxon-name></italic> Wharton, sp. n. <bold>33</bold> face, anterior view <bold>34</bold> head, lateral view <bold>35</bold> mesoscutum, dorsal view <bold>36</bold> wings.</p></caption><graphic xmlns:xlink="http://www.w3.org/1999/xlink" xlink:href="ZooKeys-349-011-g009.jpg" position="float" orientation="portrait" xlink:type="simple"/></fig><fig id="F10" position="float" orientation="portrait"><label>Figures 37–40.</label><caption><p><italic><tp:taxon-name>Opius baeblus</tp:taxon-name></italic> Wharton, sp. n. <bold>37</bold> face, anterior view <bold>38</bold> head, lateral view <bold>39</bold> dorsal habitus <bold>40</bold> wings.</p></caption><graphic xmlns:xlink="http://www.w3.org/1999/xlink" xlink:href="ZooKeys-349-011-g010.jpg" position="float" orientation="portrait" xlink:type="simple"/></fig><fig id="F11" position="float" orientation="portrait"><label>Figures 41–46.</label><caption><p><italic><tp:taxon-name>Opius</tp:taxon-name></italic> spp. <bold>41</bold> <italic><tp:taxon-name>Opius cablus</tp:taxon-name></italic> Wharton, sp. n., face, anterior view <bold>42</bold> <italic><tp:taxon-name>Opius dablus</tp:taxon-name></italic> Wharton, sp. n.,  face, anterior view <bold>43</bold> <italic><tp:taxon-name>Opius cablus</tp:taxon-name></italic> head, lateral view <bold>44</bold> <italic><tp:taxon-name>Opius dablus</tp:taxon-name></italic> head, lateral view <bold>45</bold> <italic><tp:taxon-name>Opius cablus</tp:taxon-name></italic> mesosoma, dorsal view <bold>46</bold> <italic><tp:taxon-name>Opius dablus</tp:taxon-name></italic> mesosoma, dorsal view.</p></caption><graphic xmlns:xlink="http://www.w3.org/1999/xlink" xlink:href="ZooKeys-349-011-g011.jpg" position="float" orientation="portrait" xlink:type="simple"/></fig><fig id="F12" position="float" orientation="portrait"><label>Figures 47–50.</label><caption><p><italic><tp:taxon-name>Opius danielsae</tp:taxon-name></italic> Wharton, sp. n. <bold>47</bold> face, anterior view <bold>48</bold> head, lateral view <bold>49</bold> dorsal habitus <bold>50</bold> wings.</p></caption><graphic xmlns:xlink="http://www.w3.org/1999/xlink" xlink:href="ZooKeys-349-011-g012.jpg" position="float" orientation="portrait" xlink:type="simple"/></fig><fig id="F13" position="float" orientation="portrait"><label>Figures 51–54.</label><caption><p><italic><tp:taxon-name>Opius gabriellae</tp:taxon-name></italic> Wharton, sp. n. <bold>51</bold> face, anterior view <bold>52</bold> head, lateral view <bold>53</bold> mesosoma, dorsal view <bold>54</bold> wings.</p></caption><graphic xmlns:xlink="http://www.w3.org/1999/xlink" xlink:href="ZooKeys-349-011-g013.jpg" position="float" orientation="portrait" xlink:type="simple"/></fig><fig id="F14" position="float" orientation="portrait"><label>Figures 55–58.</label><caption><p><italic><tp:taxon-name>Opius godfrayi</tp:taxon-name></italic> Wharton, sp. n. <bold>55</bold> face, anterior view <bold>56</bold> head, lateral view <bold>57</bold> face tilted to show labrum narrowly exposed <bold>58</bold> mesoscutum, dorsal view.</p></caption><graphic xmlns:xlink="http://www.w3.org/1999/xlink" xlink:href="ZooKeys-349-011-g014.jpg" position="float" orientation="portrait" xlink:type="simple"/></fig><fig id="F15" position="float" orientation="portrait"><label>Figures 59–62.</label><caption><p><italic><tp:taxon-name>Opius marshi</tp:taxon-name></italic> Wharton, sp. n. <bold>59</bold> face, anterior-lateral view <bold>60</bold> head, lateral view <bold>61</bold> mesoscutum, dorsal view <bold>62</bold> wings.</p></caption><graphic xmlns:xlink="http://www.w3.org/1999/xlink" xlink:href="ZooKeys-349-011-g015.jpg" position="float" orientation="portrait" xlink:type="simple"/></fig><fig id="F16" position="float" orientation="portrait"><label>Figures 63–66.</label><caption><p><italic><tp:taxon-name>Opius nablus</tp:taxon-name></italic> Wharton, sp. n. <bold>63</bold> face, anterior view <bold>64</bold> face, rotated to show broadly exposed labrum <bold>65</bold> head, lateral view <bold>66</bold> mesosoma, dorsal view.</p></caption><graphic xmlns:xlink="http://www.w3.org/1999/xlink" xlink:href="ZooKeys-349-011-g016.jpg" position="float" orientation="portrait" xlink:type="simple"/></fig><fig id="F17" position="float" orientation="portrait"><label>Figures 67–70.</label><caption><p><italic><tp:taxon-name>Opius nympha</tp:taxon-name></italic> Fischer. <bold>67</bold> face, anterior view <bold>68</bold> head and mesosoma, lateral view <bold>69</bold> dorsal habitus <bold>70</bold> wings.</p></caption><graphic xmlns:xlink="http://www.w3.org/1999/xlink" xlink:href="ZooKeys-349-011-g017.jpg" position="float" orientation="portrait" xlink:type="simple"/></fig><fig id="F18" position="float" orientation="portrait"><label>Figures 71–74.</label><caption><p><italic><tp:taxon-name>Opius peleus</tp:taxon-name></italic> Fischer. <bold>71</bold> face, anterior view <bold>72</bold> head, lateral view <bold>73</bold> mesoscutum, dorsal view <bold>74</bold> wings.</p></caption><graphic xmlns:xlink="http://www.w3.org/1999/xlink" xlink:href="ZooKeys-349-011-g018.jpg" position="float" orientation="portrait" xlink:type="simple"/></fig><fig id="F19" position="float" orientation="portrait"><label>Figures 75–78.</label><caption><p><italic><tp:taxon-name>Opius pipitae</tp:taxon-name></italic> Wharton, sp. n. <bold>75</bold> face, anterior view <bold>76</bold> head, lateral view <bold>77</bold> head and mesoscutum, dorsal view <bold>78</bold> wings.</p></caption><graphic xmlns:xlink="http://www.w3.org/1999/xlink" xlink:href="ZooKeys-349-011-g019.jpg" position="float" orientation="portrait" xlink:type="simple"/></fig><fig id="F20" position="float" orientation="portrait"><label>Figures 79–82.</label><caption><p><italic><tp:taxon-name>Opius stecki</tp:taxon-name></italic> Wharton, sp. n. <bold>79</bold> face, anterior view <bold>80</bold> head, lateral view <bold>81</bold> mesosoma, dorsal view <bold>82</bold> wings.</p></caption><graphic xmlns:xlink="http://www.w3.org/1999/xlink" xlink:href="ZooKeys-349-011-g020.jpg" position="float" orientation="portrait" xlink:type="simple"/></fig><fig id="F21" position="float" orientation="portrait"><label>Figures 83–86.</label><caption><p><italic><tp:taxon-name>Opius taramegillae</tp:taxon-name></italic> Wharton, sp. n. <bold>83</bold> face, anterior view <bold>84</bold> head, lateral view <bold>85</bold> dorsal habitus <bold>86</bold> wings.</p></caption><graphic xmlns:xlink="http://www.w3.org/1999/xlink" xlink:href="ZooKeys-349-011-g021.jpg" position="float" orientation="portrait" xlink:type="simple"/></fig><fig id="F22" position="float" orientation="portrait"><label>Figures 87–90.</label><caption><p><italic><tp:taxon-name>Opius yoderi</tp:taxon-name></italic> Wharton, sp. n. <bold>87</bold> face, anterior view <bold>88</bold> head and mesosoma, lateral view <bold>89</bold> dorsal-oblique habitus <bold>90</bold> wings.</p></caption><graphic xmlns:xlink="http://www.w3.org/1999/xlink" xlink:href="ZooKeys-349-011-g022.jpg" position="float" orientation="portrait" xlink:type="simple"/></fig></tp:treatment-sec><tp:treatment-sec><!--Section generated to contain objects referenced in tp:taxon-treatment.--><fig id="F8" position="float" orientation="portrait"><label>Figures 29–32.</label><caption><p><italic><tp:taxon-name>Opius</tp:taxon-name></italic> spp., habitus and face. <bold>29</bold> <italic><tp:taxon-name>Opius stecki</tp:taxon-name></italic> Wharton, sp. n. <bold>30</bold> <italic><tp:taxon-name>Opius taramegillae</tp:taxon-name></italic> Wharton, sp. n. <bold>31</bold> <italic><tp:taxon-name>Opius yoderi</tp:taxon-name></italic> Wharton, sp. n. <bold>32</bold> <italic><tp:taxon-name>Opius taramegillae</tp:taxon-name></italic> face, ventral view.</p></caption><graphic xmlns:xlink="http://www.w3.org/1999/xlink" xlink:href="ZooKeys-349-011-g008.jpg" position="float" orientation="portrait" xlink:type="simple"/></fig></tp:treatment-sec><ref-list><ref id="B13"><mixed-citation xmlns:xlink="http://www.w3.org/1999/xlink" xlink:type="simple"><person-group><name name-style="western"><surname>Fischer</surname><given-names>M</given-names></name></person-group> (<year>1977</year>) <article-title>Hymenoptera Braconidae (Opiinae II-Amerika).</article-title><source>Das Tierreich</source><volume>96</volume>: <fpage>1</fpage>-<lpage>1001</lpage>.</mixed-citation></ref><ref id="B15"><mixed-citation xmlns:xlink="http://www.w3.org/1999/xlink" xlink:type="simple"><person-group><name name-style="western"><surname>Fischer</surname><given-names>M</given-names></name></person-group> (<year>1983</year>) <article-title>Neubeschreibungen von neotropischen Opiinae aus den Gattungen <italic>Desmiostoma</italic>, <italic>Bracanastrepha</italic> und <italic>Opius</italic> (Hymenoptera, Braconidae).</article-title><source>Entomologische Abhandlungen Staatliches Museum fuer Tierkunde in Dresden</source><volume>47</volume>: <fpage>65</fpage>-<lpage>94</lpage>.</mixed-citation></ref><ref id="B20"><mixed-citation xmlns:xlink="http://www.w3.org/1999/xlink" xlink:type="simple"><person-group><name name-style="western"><surname>Li</surname><given-names>X-Y</given-names></name><name name-style="western"><surname>van Achterberg</surname><given-names>C</given-names></name><name name-style="western"><surname>Tan</surname><given-names>J-C</given-names></name></person-group> (<year>2013</year>) <article-title>Revision of the subfamily Opiinae (Hymenoptera, Braconidae) from Hunan (China), including thirty-six new species and two new genera.</article-title><source>ZooKeys</source><volume>268</volume>: <fpage>1</fpage>-<lpage>186</lpage>. doi: <ext-link ext-link-type="uri" xlink:href="http://dx.doi.org/10.3897/zookeys.268.4071" xlink:type="simple">10.3897/zookeys.268.4071</ext-link></mixed-citation></ref><ref id="B17"><mixed-citation xmlns:xlink="http://www.w3.org/1999/xlink" xlink:type="simple"><person-group><name name-style="western"><surname>Fischer</surname><given-names>M</given-names></name></person-group> (<year>1999</year>) <article-title>Zur Evolution und zum System der <italic>Opius</italic>-verwandten Gattungen der Unterfamilie Opiinae mit einer erweiterten Aufteilung dieses Gattungs-Komplexes (Hymenoptera, Bracondiae, Opiinae).</article-title><source>Linzer Biologische Beitraege</source><volume>31</volume>: <fpage>277</fpage>-<lpage>336</lpage>.</mixed-citation></ref></ref-list></tp:taxon-treatment>
